# Supplementary material for: Development of a Highly Sensitive and Specific ic-ELISA and Lateral Flow Immunoassay for Diacetoxyscirpenol
Source: Foods. 2022 May 25;11(11):1548. doi: 10.3390/foods11111548 (PMC9180083; doi:10.3390/foods11111548)
Supplement: Supplementary file 1 [file foods-11-01548-s001.zip]

Archive with 1 entries (1 files):
- foods-1709637-supplementary.pdf
